# Supplementary material for: Access to Substituted Tricyclic Heteroarenes by an Oxidative Cyclization Reaction and Their Antifungal Performance
Source: Pharmaceuticals (Basel). 2025 Feb 12;18(2):249. doi: 10.3390/ph18020249 (PMC11860112; doi:10.3390/ph18020249)
Supplement: Supplementary file 1 [file pharmaceuticals-18-00249-s001.zip]

Archive with 1 entries (1 files):
- pharmaceuticals-3334395-supplementary.pdf
